# Supplementary material for: Expression profile of the matricellular protein periostin in paediatric inflammatory bowel disease
Source: Sci Rep. 2021 Mar 18;11:6194. doi: 10.1038/s41598-021-85096-7 (PMC7973505; doi:10.1038/s41598-021-85096-7)
Supplement: Supplementary file 2 — Supplementary Information 2. [file 41598_2021_85096_MOESM2_ESM.xlsx]

## Sheet: Title and authors
Detailed Expression Profile Analysis of the Matricellular Protein Periostin in Paediatric Inflammatory Bowel Disease
Authors:
$Tracy Coelho (PhD)1, 3
$Eva Sonnenberg-Riethmacher (PhD)2, 4
Yifang Gao (PhD)5, 10
Enrico Mossotto (PhD)1
Alisher Khojanazarov2
Annie Griffin (PhD)5
Saida Mukanova (MD)2
Aiymkul Ashimkhanova (MD)2
Rachel Haggarty6
Anton Borissenko2
James J. Ashton (MRCPCH)1, 3
Imogen S. Stafford1
Akshay Batra (MD)3
Nadeem A. Afzal (MD)3
Michael P. Stanton (MD)7
Bhumita Vadgama (FRCPath)8
Kapura Adrisova (MD)9
Robert M. Beattie (FRCPCH)3
Anthony P. Williams (PhD)5
*Sarah Ennis (PhD)1
*Dieter Riethmacher (PhD)2, 4
$Joint first authors; *Joint corresponding authors
Name of Institutions:
1 Human Genetics and Genomic medicine, University of Southampton, Southampton, UK
2 Department of Biomedical Sciences, Nazarbayev University School of Medicine, Nur-Sultan, Kazakhstan
3 Department of Paediatric Gastroenterology, University Hospital Southampton, UK
4 Academic Unit of Human Development and Health, University of Southampton, UK
5 Cancer Sciences Division, Faculty of Medicine, University of Southampton, UK
6 NIHR, Southampton Biomedical Research Centre, University Hospital Southampton, UK
7 Department of Paediatric Surgery, University Hospital Southampton, UK
8 Department of Pathology, University Hospital Southampton, UK
9 Nazarbayev University Medical Center UMC, Department National Research Center for Maternal and Child Health, Kazakhstan
10 Organ Transplantation Center, The First Affiliated Hospital, Sun Yatsen University, Guangzhou, China
Correspondence to:
*Dr. Dieter Riethmacher
Department of Biomedical Sciences,
Nazarbayev University School of Medicine, Nur-Sultan, Kazakhstan
Telephone: +77172694635 E-Mail: dieter.riethmacher@nu.edu.kz
Key words: periostin, inflammatory bowel disease, inflammation

## Sheet: S4_CD_GENEPY_ADJUSTED
Sample ID			Sum Scores	CCR5	CXCR4	CYTIP	EPAS1	IL6	JAG1	LEF1	MMP2	MMP9	NOTCH1	PIK3CG	POSTN	RHOA	ROCK1	SRC	STAT3	TCF7	TCF7L1	TCF7L2	TNC	VCAM1	VEGFA	VHL	WNT2
Gene Length	Surgery, no=1, yes= 2	Periostin (pg/ml)		1044	1247	1681	3202	967	4933	2265	2316	2582	8864	3587	3913	936	5239	2076	3915	2856	2303	3367	7148	2141	2189	872	1200
CD1	1	20840	0.000880241	0	0	0	0.000139278	0	0.000102034	0	0.000262082	8.00898e-05	6.60896e-05	0.000112925	0	0	0	4.10426e-10	0	8.01676e-05	0	0	3.09338e-05	6.64083e-06	0	0	0
CD2	1	27441	0.00271762	0	0	0	0.000118625	0.000578003	7.28983e-05	0.000311008	8.34166e-05	8.82012e-05	0.000236992	0.000364615	0	0	0	4.10426e-10	0	0	0	0.000238589	0.000467059	0.000158217	0	0	0
CD3	1	23687	0.00177101	0	0	0	0	0	0	0	0.00025926	0.000371604	4.98635e-05	0.000163594	0	0	0	4.10426e-10	0	0.000530872	0	0	0.000265278	6.64083e-06	0.0001239	0	0
CD4	1	12662	0.000897406	0	0	0	0	0	0.000170606	0	0.000262082	0.000154998	5.49609e-05	5.5753e-05	0	0	0	4.10426e-10	0	9.54443e-05	0	0	9.69196e-05	6.64083e-06	0	0	0
CD5	1	43740	0.00119213	0.000429221	0	0	0	0	0.000102953	0	8.34166e-05	8.00898e-05	4.98635e-05	6.15368e-06	0	0	0	4.10426e-10	0	0	0	0	0.000309892	6.64083e-06	0.0001239	0	0
CD6	1	24131	0.0016689	0	0.000292522	0	0	0	0.000227022	0	0.000272105	8.00898e-05	5.49609e-05	6.15368e-06	0	0	0.000108956	4.10426e-10	0	9.54443e-05	0.000193088	0.000200285	0.00013163	6.64083e-06	0	0	0
CD7	1	37453	0.000528344	0	0	0	0	0	0.000123097	0	8.34166e-05	8.00898e-05	2.04532e-05	0.000113995	0	0	0	4.10426e-10	0	0	0	0	0.000100652	6.64083e-06	0	0	0
CD8	1	40909	0.00189714	0.000429221	0	0	0	0	3.65507e-05	0	0.000438533	0.000154998	3.85408e-05	0.000210665	0	0	0	4.10426e-10	0	0	0	0	0.000166259	0.000422372	0	0	0
CD9	1	26852	0.00104938	0	0	0	0	0	0.000221714	0	0.000237832	0.000176753	9.1268e-05	6.15368e-06	0	0	0	4.10426e-10	0	0	0	0	0.000185115	6.64083e-06	0.0001239	0	0
CD10	1	13050	0.00116421	0.000429221	0	0	0	0	0.000118358	0	0	0.000371604	0	8.05492e-05	0	0	0	4.10426e-10	0	0	0	0	0.000157834	6.64083e-06	0	0	0
CD11	1	21264	0.00197733	0.000429221	0	0	0.000259926	0	0.000260528	0	0.000237832	0.000510087	1.53559e-05	6.15368e-06	0	0	0	4.10426e-10	0	0	0	0	0.000127681	6.64083e-06	0.0001239	0	0
CD12	1	28672	0.00150508	0	0	0	0	0	0.000107045	0	0.000237832	0.000185058	0.000129057	0.000210665	0	0	0	4.10426e-10	0	0.000149742	0.000193088	0	0.000285951	6.64083e-06	0	0	0
CD13	1	31598	0.0015625	0	0	0	0.000259926	0	0.000140343	0	0.000237832	1.30998e-05	5.49609e-05	0.000460416	0	0	0	4.10426e-10	0	0	0	0	0.000265384	6.64083e-06	0.0001239	0	0
CD14	1	11402	0.00161715	0	0	0	0	0	0.000292855	0	0.000303627	0.000154998	0.000131175	0.000302883	0	0	0	4.10426e-10	0	0.00031331	0	0	0.000111655	6.64083e-06	0	0	0
CD15	1	38295	0.00124794	0.000429221	0	0	0	0	0.000136459	0	0.000262082	8.82012e-05	5.49609e-05	8.05492e-05	0	0	0	4.10426e-10	0	0	0	0	0.000189822	6.64083e-06	0	0	0
CD16	1	26073	0.00197414	0.000429221	0	0	0	0.000410542	0.000155546	0	0.000237832	8.00898e-05	0.000142498	5.5753e-05	0	0	0.000301051	4.10426e-10	0	0	0	0	0.000154961	6.64083e-06	0	0	0
CD17	1	29934	0.00150316	0	0	0	0	0	0.000136251	0.000772344	0	0.00011174	4.98635e-05	6.15368e-06	0	0	0	4.10426e-10	0	9.54443e-05	0.000193088	0	0.00013163	6.64083e-06	0	0	0
CD18	1	26543	0.00078572	0	0	0	0	0	0.000186011	0	0	8.00898e-05	4.87431e-05	0.000196112	0	0	0	4.10426e-10	0	0	0	0	0.000144222	6.64083e-06	0.0001239	0	0
CD19	1	35992	0.00141929	0	0.000292522	0	0	0	0.000118358	0	0.000237832	0.000154998	5.49609e-05	0.000224256	0	0	0	4.10426e-10	0	0	0	0	0.000205825	6.64083e-06	0.0001239	0	0
CD20	1	48493	0.00118594	0	0	0	0	0	0.000229204	0	0.000237832	0.000371604	9.63654e-05	0.000174657	0	0	0	4.10426e-10	0	0	0	0	6.9639e-05	6.64083e-06	0	0	0
CD21	1	21748	0.000403953	0	0	0	0	0	6.88062e-05	0	0	0.000154998	3.45077e-05	6.15368e-06	0	0	0	4.10426e-10	0	0	0	0	0.000132846	6.64083e-06	0	0	0
CD22	1	31547	0.00195484	0	0	0	0.000139278	0	0.000102953	0	0.000933954	0.000304806	5.49609e-05	0.000174657	0	0	0	4.10426e-10	0	0	0	0	0.00011369	6.64083e-06	0.0001239	0	0
CD23	1	20202	0.00173775	0.000429221	0	0	0.000139278	0	0	0	0.000237832	0.000154998	5.11309e-05	6.15368e-06	0	0	0	0.000379818	0	0	0	0	0.000332675	6.64083e-06	0	0	0
CD24	1	33731	0.000822602	0	0	0	0	0	0	0	0.000237832	0.000154998	7.11945e-05	0.000224256	0	0	0	4.10426e-10	0	0	0	0	0.000127681	6.64083e-06	0	0	0
CD25	1	24628	0.00135774	0.000651497	0	0	0	0	6.88062e-05	0	0	0.000154998	5.11309e-05	6.15368e-06	0	0	0	4.10426e-10	0	0	0	0.000247257	0.000171251	6.64083e-06	0	0	0
CD26	1	44275	0.00189959	0	0	0	0	0	0.000301923	0	0	0.000154998	2.82899e-05	6.15368e-06	0	0	0	4.10426e-10	0	0	0	0	0.000100652	6.64083e-06	0.0001239	0	0.00117703
CD27	1	40991	0.000631063	0	0	0	0	0	0.000157244	0	0	0.000176753	4.98635e-05	5.5753e-05	0	0	0	4.10426e-10	0	0	0	0	0.000184808	6.64083e-06	0	0	0
CD28	1	31874	0.000948235	0	0	0	0	0	3.65507e-05	0	0.000237832	8.00898e-05	4.60336e-05	0.000174657	0	0	0.000164555	4.10426e-10	0	0	0	0	0.000201876	6.64083e-06	0	0	0
CD29	1	20524	0.000785794	0	0	0	0	0	0.000118358	0	8.34166e-05	0.00011174	7.11945e-05	0.000224256	0	0	0	4.10426e-10	0	0	0	0	0.000170188	6.64083e-06	0	0	0
CD30	1	39544	0.00153642	0.000651497	0	0	0	0	0.000329828	0	0	1.30998e-05	7.62919e-05	0.000224256	0	0	0	4.10426e-10	0	0	0	0	0.000234802	6.64083e-06	0	0	0
CD31	1	22663	0.00263111	0.00104217	0	0	0	0	0.000102953	0	0.000262082	0.000319812	0.000275987	0.000174657	0	0	0	4.10426e-10	0	0	0	0	0.00032291	6.64083e-06	0.0001239	0	0
CD32	1	30173	0.00136166	0.000429221	0	0	0	0	0.000136251	0	0.000237832	0.000176753	5.49609e-05	5.5753e-05	9.36317e-05	0	0	4.10426e-10	0	0	0	0	0.000170621	6.64083e-06	0	0	0
CD33	1	23167	0.00102721	0	0	0	0	0	0.000107045	0	0.000487831	8.00898e-05	0.000124742	6.15368e-06	0	0	0	4.10426e-10	0	0	0	0	6.31277e-05	0.000158217	0	0	0
CD34	1	24692	0.000795524	0	0	0	0	0	0.000140343	0	0.000237832	8.00898e-05	7.62919e-05	0.000196112	0	0	0	4.10426e-10	0	0	0	0	5.82145e-05	6.64083e-06	0	0	0
CD35	1	34853	0.000661177	0	0	0	0	0	0.000121054	0	0.000237832	8.00898e-05	2.04532e-05	6.15368e-06	0	0	0	4.10426e-10	0	8.01676e-05	0	0	0.000108786	6.64083e-06	0	0	0
CD36	1	19730	0.000981519	0	0	0	0	0	0.000329828	0	0	0.00011174	0.000124742	0.000210665	0	0	0	4.10426e-10	0	0	0	0	0.000197901	6.64083e-06	0	0	0
CD37	1	25967	0.00119896	0	0	0	0	0	0.000238564	0	0.000237832	0.000154998	0.000110472	0.000302883	0	0	0	4.10426e-10	0	0	0	0	0.000147566	6.64083e-06	0	0	0
CD38	1	32535	0.00165289	0	0	0	0	0	0.000238564	0.000311008	0.000188688	8.00898e-05	5.49609e-05	0.000364615	0	0	0	4.10426e-10	0	0	0	0	0.000132846	0.000158217	0.0001239	0	0
CD39	1	31874	0.00123217	0	0	0.000614985	0	0	0.000192228	0	0	8.00898e-05	0	5.5753e-05	0	0	0	4.10426e-10	0	9.54443e-05	0	0	6.31277e-05	6.64083e-06	0.0001239	0	0
CD40	1	27938	0.00141256	0.000429221	0	0	0	0	0.000138584	0	0.000237832	8.00898e-05	7.74123e-05	0.000174657	0	0	0	4.10426e-10	0	0	0	0	0.000144222	6.64083e-06	0.0001239	0	0
CD41	1	33353	0.000567464	0	0	0	0	0	0	0	0.000188688	0.000154998	1.80876e-05	5.5753e-05	0	0	0	4.10426e-10	0	8.01676e-05	0	0	6.31277e-05	6.64083e-06	0	0	0
CD42	1	33545	0.00219448	0.000429221	0	0	0	0	0.000211047	0	0.000348487	0.000371604	8.25097e-05	0.000174657	9.36317e-05	0	0	4.10426e-10	0	8.01676e-05	0	0	0.000169268	6.64083e-06	0.000227249	0	0
CD43	1	16663	0.00214359	0	0	0	0	0.000581224	0.000140343	0	0.000262082	0.000251855	5.98718e-05	5.5753e-05	0.000688897	0	0	4.10426e-10	0	0	0	0	9.69196e-05	6.64083e-06	0	0	0
CD44	1	23841	0.00228012	0	0.000292522	0	0	0	3.65507e-05	0	0.000348487	0.00112475	2.04532e-05	5.5753e-05	0	0	0	4.10426e-10	0	0	0.000193088	0	0.000201876	6.64083e-06	0	0	0
CD45	1	23784	0.000957833	0	0	0	0	0	0.000324046	0	0.000237832	8.00898e-05	4.29046e-05	5.5753e-05	0	0	0	4.10426e-10	0	0	0	0	0.000210567	6.64083e-06	0	0	0
CD46	1	29257	0.000464778	0	0	0	0	0	0.000140343	0	8.34166e-05	8.00898e-05	2.04532e-05	6.15368e-06	0	0	0	4.10426e-10	0	0	0	0	0.000127681	6.64083e-06	0	0	0
CD47	1	35010	0.00111223	0	0	0	0	0	0.000446182	0	0	0.000371604	5.49609e-05	5.5753e-05	0	0	0	4.10426e-10	0	8.01676e-05	0	0	9.69196e-05	6.64083e-06	0	0	0
CD48	1	24247	0.00131049	0	0	0	0	0	0.00027207	0	0.000303627	0.000445115	0.000118311	6.15368e-06	0	0	0	4.10426e-10	0	9.54443e-05	0	0	6.31277e-05	6.64083e-06	0	0	0
CD49	1	21829	0.00146496	0	0	0	0	0	0.000118358	0	0.000237832	0.000154998	9.62224e-05	0.000643061	0	0	0	4.10426e-10	0	8.01676e-05	0	0	0.000127681	6.64083e-06	0	0	0
CD50	1	28544	0.000868704	0	0	0	0	0	3.65507e-05	0	0.000377176	0.000154998	0.000159503	6.15368e-06	0	0	0	4.10426e-10	0	0	0	0	0.000127681	6.64083e-06	0	0	0
CD51	1	15906	0.00102749	0	0	0	0	0	5.34012e-05	0	0.000237832	0.000154998	0	5.5753e-05	0	0	0	4.10426e-10	0	0	0.000193088	0	0.000201876	6.64083e-06	0.0001239	0	0
CD52	1	23895	0.00131378	0.000429221	0	0	0	0	0.000102034	0	0.000377176	8.00898e-05	6.09922e-05	5.5753e-05	0	0	0	4.10426e-10	0	0	0	0	0.000201876	6.64083e-06	0	0	0
CD53	1	23938	0.0012239	0	0	0	0	0	3.65507e-05	0	8.34166e-05	0.000371604	4.87431e-05	6.15368e-06	0.000391649	0	0.000108956	4.10426e-10	0	0	0	0	0.000170188	6.64083e-06	0	0	0
CD54	1	17646	0.00233117	0	0.000292522	0.000936468	0	0	0.000138584	0	0.000372737	0.000244903	4.98635e-05	5.5753e-05	0	0	0	4.10426e-10	0	0	0	0	0.000233697	6.64083e-06	0	0	0
CD55	1	29218	0.00186305	0.000651497	0	0	0.000139278	0	0.000221714	0	0.000438533	8.00898e-05	1.80876e-05	0.000196112	0	0	0	4.10426e-10	0	8.01676e-05	0	0	3.09338e-05	6.64083e-06	0	0	0
CD56	1	25717	0.000653408	0	0	0	0	0	0	0	0.000154415	0.000154998	0.000149971	5.5753e-05	0	0	0	4.10426e-10	0	0	0	0	0.00013163	6.64083e-06	0	0	0
CD57	1	23745	0.000979125	0	0	0	0	0	0.000181562	0	0.000154189	0.000328345	1.53559e-05	0.000196112	0	0	0	4.10426e-10	0	0	0	0	9.69196e-05	6.64083e-06	0	0	0
CD58	2	27480	0.00112303	0	0	0	0	0	0.000192228	0	0.000154189	8.00898e-05	3.06777e-05	8.05492e-05	0	0	0	4.10426e-10	0	0.00025789	0.000193088	0	0.000127681	6.64083e-06	0	0	0
CD59	1	29535	0.00151774	0	0	0.000512971	0.000259926	0	0.000174698	0	0.000237832	8.00898e-05	0.000137598	6.15368e-06	0	0	0	4.10426e-10	0	0	0	0	0.000101833	6.64083e-06	0	0	0
CD60	2	56725	0.00126111	0	0	0	0	0	0.00026462	0	8.34166e-05	0.000260287	5.49609e-05	0.000325116	0	0	0	4.10426e-10	0	9.54443e-05	0	0	0.000170621	6.64083e-06	0	0	0
CD61	2	37795	0.00143978	0.000651497	0	0	0	0	0.000102953	0	0.000237832	8.00898e-05	0.000133768	5.5753e-05	0	0	0	4.10426e-10	0	0	0	0	0.000171251	6.64083e-06	0	0	0
CD62	2	36009	0.00105851	0	0	0	0.000311119	0	0.000140343	0	0	0.000371604	1.80876e-05	5.5753e-05	0	0	0	4.10426e-10	0	0	0	0	0.000154961	6.64083e-06	0	0	0
CD63	2	21748	0.00160892	0.000429221	0	0	0	0	6.88062e-05	0	0	0.000304806	3.2323e-05	0.000174657	9.36317e-05	0	0	4.10426e-10	0	0	0	0.000247257	0.000127681	6.64083e-06	0.0001239	0	0
CD64	2	20829	0.00129235	0	0	0	0	0	0.000118358	0	0	0.000154998	7.62919e-05	6.15368e-06	0.000326938	0	0	4.10426e-10	0	0	0.00047529	0	0.000127681	6.64083e-06	0	0	0
CD65	2	30252	0.000797272	0	0	0	0	0	6.88062e-05	0	0	8.00898e-05	7.64161e-05	0.000224256	0	0	0	4.10426e-10	0	0	0	0	0.000341063	6.64083e-06	0	0	0
CD66	2	18659	0.00107722	0	0	0	0	0	0.000174698	0	0.000237832	1.30998e-05	0.00018037	0.000163594	0	0	0	4.10426e-10	0	8.01676e-05	0	0	9.69196e-05	6.64083e-06	0.0001239	0	0
CD67	2	19609	0.00112656	0	0	0	0	0	0.000175345	0	0.000327877	0.000371604	1.80876e-05	5.5753e-05	0	0	0	4.10426e-10	0	0	0	0	0.000171251	6.64083e-06	0	0	0
CD68	2	26559	0.000776639	0	0	0	0	0	6.88062e-05	0	0.000327877	8.00898e-05	8.25097e-05	5.5753e-05	0	0	0	4.10426e-10	0	0	0	0	0.000154961	6.64083e-06	0	0	0
CD69	2	37012	0.00154154	0	0.000292522	0	0	0	7.54363e-05	0	0.000188688	8.00898e-05	0.000116676	0.000282498	0	0	0	4.10426e-10	0	8.01676e-05	0	0	0.00041882	6.64083e-06	0	0	0
CD70	2	13692	0.000968392	0	0	0	0	0	0.000107045	0	0.000237832	0.000154998	0.000105826	0.000325116	0	0	0	4.10426e-10	0	0	0	0	3.09338e-05	6.64083e-06	0	0	0
CD71	1	16674	0.000835213	0	0	0	0	0	0.000136251	0	0.000327877	8.00898e-05	9.04705e-05	5.5753e-05	0	0	0	4.10426e-10	0	8.01676e-05	0	0	5.79627e-05	6.64083e-06	0	0	0
CD72	2	32378	0.00122962	0	0.000292522	0	0	0	0.000151656	0	0.000348487	0.000154998	6.09922e-05	5.5753e-05	0	0	0	4.10426e-10	0	9.54443e-05	0	0	6.31277e-05	6.64083e-06	0	0	0
CD73	1	27243	0.00087071	0	0	0	0	0	9.08413e-05	0	0	0.000154998	0.000103225	6.15368e-06	9.36317e-05	0	0	4.10426e-10	0	8.01676e-05	0	0	0.000211151	6.64083e-06	0.0001239	0	0
CD74	2	18340	0.000564222	0	0	0	0.000139278	0	0.000107045	0	0	8.00898e-05	2.04532e-05	5.5753e-05	0	0	0	4.10426e-10	0	0	0	0	0.000154961	6.64083e-06	0	0	0
CD75	1	22257	0.000993505	0	0	0	0.000139278	0	0.000123097	0	0.000348487	0.000154998	4.98635e-05	0.000112925	0	0	0	4.10426e-10	0	0	0	0	5.82145e-05	6.64083e-06	0	0	0
CD76	1	18520	0.00136736	0	0	0	0	0	0.000140343	0	0.000237832	0.000371604	5.49609e-05	0.000174657	0	0	0	4.10426e-10	0	0	0.000193088	0	0.000188233	6.64083e-06	0	0	0
	Table S4. Genepy Scores in the Crohn's Chort The table shows the list of genes in the topmost row. Sample IDs in column A have been re-labelled to protect individual information. The column under each gene includes the GenePy scores per individual. Column D shows the sum of the GenePy scores across all the 24 selected genes per individual. Column B shows patients who have had/not had surgery. Col…

## Sheet: S5_UC_GENEPY_ADJUSTED
Sample ID			Sum Scores	CCR5	CXCR4	CYTIP	EPAS1	IL6	JAG1	LEF1	MMP2	MMP9	NOTCH1	PIK3CG	POSTN	RHOA	ROCK1	SRC	STAT3	TCF7	TCF7L1	TCF7L2	TNC	VCAM1	VEGFA	VHL	WNT2
Gene Length	Surgery, no= 1, yes= 2	Periostin (pg/ml)		1044	1247	1681	3202	967	4933	2265	2316	2582	8864	3587	3913	936	5239	2076	3915	2856	2303	3367	7148	2141	2189	872	1200
UC1	1	35091.7	0.00134259	0	0	0	0	0	9.08413e-05	0	0.000188688	0.000371604	0	0.000224256	0.000278442	0	0	4.10426e-10	0	0	0	0	5.82145e-05	6.64083e-06	0.0001239	0	0
UC2	1	25273.1	0.00104856	0	0	0	0	0	0.000102953	0	0.000237832	0.000154998	0.000119645	0.000174657	0	0	0	4.10426e-10	0	0	0	0	0.000127932	6.64083e-06	0.0001239	0	0
UC3	1	31871.6	0.000561827	0	0	0	0	0	0.000292855	0	0	0.000155191	2.04532e-05	5.5753e-05	0	0	0	4.10426e-10	0	0	0	0	3.09338e-05	6.64083e-06	0	0	0
UC4	1	35193.9	0.00157085	0.000651497	0	0	0	0	3.65507e-05	0	8.34166e-05	0.000154998	0.0002299	6.15368e-06	0	0	0	4.10426e-10	0	0	0	0.000200285	0.000201405	6.64083e-06	0	0	0
UC5	1	28386.4	0.0021867	0.000429221	0	0	0.000244023	0	0.00019075	0	0.000438533	0.000328345	3.85408e-05	0.000174657	0	0	0	4.10426e-10	0	0	0	0	0.000212089	6.64083e-06	0.0001239	0	0
UC6	1	15025.1	0.00187913	0	0	0	0.000139278	0	5.74932e-05	0	0.000237832	8.00898e-05	6.09922e-05	6.15368e-06	0	0	0	4.10426e-10	0	8.01676e-05	0.000193088	0	3.09338e-05	6.64083e-06	0.0001239	0.000862556	0
UC7	1	16090.9	0.0013255	0	0	0	0	0	0.000416621	0	0.000438533	0.000154998	5.11309e-05	6.15368e-06	0	0	0	4.10426e-10	0	8.01676e-05	0	0	0.000171251	6.64083e-06	0	0	0
UC8	1	15006.7	0.00250949	0.00127742	0	0	0.000139278	0	6.76528e-05	0	0.000237832	0.000185058	0.000194174	0.0002466	0	0	0	4.10426e-10	0	0	0	0	3.09338e-05	6.64083e-06	0.0001239	0	0
UC9	1	23783.6	0.0011946	0	0	0	0	0	0.000252904	0	0.000262082	0.000176753	3.85408e-05	0.000163594	0	0	0	4.10426e-10	0	0	0	0	0.000170188	6.64083e-06	0.0001239	0	0
UC10	1	35377.7	0.00171802	0.000429221	0	0	0	0	0.000118358	0	0.000348487	8.00898e-05	6.17147e-05	0.000245712	0	0	0	4.10426e-10	0	0.000171051	0	0	0.000132846	6.64083e-06	0.0001239	0	0
UC11	1	24188.6	0.000923546	0	0	0	0	0	0	0	0.000107667	0.000328345	4.29046e-05	0.000113995	0	0	0	4.10426e-10	0	9.54443e-05	0	0	0.000228548	6.64083e-06	0	0	0
UC12	1	15326.7	0.00192006	0	0	0	0	0	0.000226452	0	0.000348487	0.000439521	4.98635e-05	0.000224256	0	0	0	4.10426e-10	0	0.00031331	0	0	0.000187634	6.64083e-06	0.0001239	0	0
UC13	1	32549.5	0.00179807	0.000429221	0	0	0	0	4.95518e-05	0	0	0.000371604	9.63654e-05	6.15368e-06	0	0	0	4.10426e-10	0	0.000175612	0.00047529	0	0.000187634	6.64083e-06	0	0	0
UC14	2	31158.9	0.00359553	0.00243596	0	0	0	0	0.000118358	0	0.000401427	8.00898e-05	0	6.15368e-06	0	0	0	4.10426e-10	0	0	0	0	0.000319644	6.64083e-06	0.000227249	0	0
UC15	2	36907.6	0.00162289	0	0	0	0	0	0.000118358	0	0.000542481	0.000176753	5.11309e-05	0.000113995	9.36317e-05	0	0	4.10426e-10	0	0.000149742	0	0	0.000142907	6.64083e-06	0.000227249	0	0
UC16	1	21654	0.000858234	0	0	0	0	0	6.88062e-05	0	0.000188688	0.000154998	0.00012867	0.000196112	0	0	0	4.10426e-10	0	0	0	0	0.000114317	6.64083e-06	0	0	0
UC17	1	26040.2	0.0016528	0	0	0	0	0.000410542	0	0	0.000487831	8.00898e-05	0	0.000224256	0	0	0	4.10426e-10	0	8.01676e-05	0.000193088	0	0.000170188	6.64083e-06	0	0	0
UC18	1	21373.2	0.00161584	0.000429221	0	0	0	0	0.000107045	0	0	0.000328345	4.60336e-05	5.5753e-05	9.36317e-05	0	0	4.10426e-10	0	0.000393478	0	0	0.000155694	6.64083e-06	0	0	0
UC19	2	25073.6	0.00099709	0	0	0	0	0	6.88062e-05	0	0	0.000154998	0.000110924	6.15368e-06	0	0	0	4.10426e-10	0	0.00025789	0	0.000200285	0.000191391	6.64083e-06	0	0	0
UC20	1	35484	0.000692203	0	0	0	0	0	0	0	0.000188688	8.82012e-05	1.80876e-05	5.5753e-05	0	0	0	4.10426e-10	0	0.000175612	0	0	0.00015922	6.64083e-06	0	0	0
UC21	1	41575.4	0.00103959	0	0	0	0.000139278	0	0.000172731	0	0.000237832	0.000154998	3.06777e-05	6.15368e-06	0	0	0	4.10426e-10	0	9.54443e-05	0	0	0.000195831	6.64083e-06	0	0	0
UC22	2	25330.6	0.00136048	0	0	0	0	0	6.88062e-05	0	0.000438533	0.000371604	0.000140286	5.5753e-05	0	0	0	4.10426e-10	0	0	0	0	0.000154961	6.64083e-06	0.0001239	0	0
UC23	1	27193.9	0.00164695	0	0	0	0	0	0.000157244	0	0	0.00079574	3.45077e-05	0.000245712	0	0	0	4.10426e-10	0	0	0	0	0.00013163	0.000158217	0.0001239	0	0
UC24	1	31937	0.00251253	0	0.000776171	0	0	0	0.000269755	0	0.000377176	0.000328345	0.00011815	5.5753e-05	0.000278442	0	0	4.10426e-10	0	8.01676e-05	0	0	0.000221931	6.64083e-06	0	0	0
UC25	1	20999.7	0.000675108	0	0	0	0	0	0.000292855	0	0	8.00898e-05	5.49609e-05	5.5753e-05	0	0	0	4.10426e-10	0	0	0	0	0.000184808	6.64083e-06	0	0	0
UC26	1	24993.4	0.00184744	0.000429221	0	0	0	0	0.000176823	0	0.000438533	8.00898e-05	0.000118817	0.000113995	0	0	0	4.10426e-10	0	8.01676e-05	0	0	0.000127681	0.000158217	0.0001239	0	0
UC27	1	31251.7	0.00106594	0	0	0	0	0	0.000107045	0	0	0.000328345	8.48039e-05	0.000224256	9.36317e-05	0	0	4.10426e-10	0	0	0	0	6.9639e-05	0.000158217	0	0	0
UC28	1	16866.4	0.00146627	0	0	0	0	0	0.000104203	0	0.000237832	0.000445115	0.000153309	0.000196112	0	0	0	4.10426e-10	0	0	0	0	0.000323057	6.64083e-06	0	0	0
UC29	2	24901	0.000936397	0	0	0	0	0	0.000140343	0	0.000272105	0.000371604	1.18698e-05	6.15368e-06	0	0	0	4.10426e-10	0	0	0	0	0.000127681	6.64083e-06	0	0	0
UC30	1	23482.4	0.00105293	0	0	0	0	0	0.000140343	0	0	0.000154998	5.49609e-05	6.15368e-06	0	0	0	4.10426e-10	0	0	0	0	0.000127932	6.64083e-06	0	0	0.000561905
UC31	1	33183.7	0.00174947	0	0	0	0	0	0.000338123	0	0.000438533	0.000371604	5.49609e-05	0.000163594	0	0	0	4.10426e-10	0	0.000193898	0	0	5.82145e-05	6.64083e-06	0.0001239	0	0
UC32	1	22137.2	0.0021867	0.000429221	0	0	0.000244023	0	0.00019075	0	0.000438533	0.000328345	3.85408e-05	0.000174657	0	0	0	4.10426e-10	0	0	0	0	0.000212089	6.64083e-06	0.0001239	0	0
UC33	1	38059.1	0.000859125	0	0	0	0	0	6.88062e-05	0	0.000348487	0.000176753	5.11309e-05	6.15368e-06	0	0	0	4.10426e-10	0	0	0	0	0.000201153	6.64083e-06	0	0	0
UC34	2	21480	0.000992273	0	0	0	0	0	0.000111784	0	0	0.000536417	5.49609e-05	0.000224256	0	0	0	4.10426e-10	0	0	0	0	5.82145e-05	6.64083e-06	0	0	0
UC35	1	34041.9	0.00116489	0	0	0	0	0	0.000249529	0	0	0.000417961	5.49609e-05	8.05492e-05	0	0	0	4.10426e-10	0	0	0	0.000200285	0.000154961	6.64083e-06	0	0	0
UC36	1	35991.8	0.00141929	0	0.000292522	0	0	0	0.000118358	0	0.000237832	0.000154998	5.49609e-05	0.000224256	0	0	0	4.10426e-10	0	0	0	0	0.000205825	6.64083e-06	0.0001239	0	0
		Table S5. Genepy Scores in the UC Chort The table shows the list of genes in the topmost row. Sample IDs in column A have been re-labelled to protect individual information. The column under each gene includes the GenePy scores per individual. Column D shows the sum of the GenePy scores across all the 24 selected genes per individual. Column B shows patients who have had/not had surgery. Column C…

## Sheet: S1_CD_GENEPY
Sample ID	CCR5	CXCR4	CYTIP	EPAS1	IL6	JAG1	LEF1	MMP2	MMP9	NOTCH1	PIK3CG	POSTN	RHOA	ROCK1	SRC	STAT3	TCF7	TCF7L1	TCF7L2	TNC	VCAM1	VEGFA	VHL	WNT2
CD1	0	0	0	0.44597	0	0.503333	0	0.606982	0.206792	0.585818	0.405061	0	0	0	8.52045e-07	0	0.228959	0	0	0.221115	0.014218	0	0	0
CD2	0	0	0	0.379836	0.558929	0.359607	0.704433	0.193193	0.227736	2.10069	1.30788	0	0	0	8.52045e-07	0	0	0	0.803331	3.33854	0.338743	0	0	0
CD3	0	0	0	0	0	0	0	0.600446	0.95948	0.44199	0.586812	0	0	0	8.52045e-07	0	1.51617	0	0	1.89621	0.014218	0.271217	0	0
CD4	0	0	0	0	0	0.841598	0	0.606982	0.400206	0.487174	0.199986	0	0	0	8.52045e-07	0	0.272589	0	0	0.692782	0.014218	0	0	0
CD5	0.448107	0	0	0	0	0.507867	0	0.193193	0.206792	0.44199	0.0220732	0	0	0	8.52045e-07	0	0	0	0	2.21511	0.014218	0.271217	0	0
CD6	0	0.364775	0	0	0	1.1199	0	0.630195	0.206792	0.487174	0.0220732	0	0	0.570823	8.52045e-07	0	0.272589	0.444683	0.674359	0.940889	0.014218	0	0	0
CD7	0	0	0	0	0	0.607237	0	0.193193	0.206792	0.181298	0.4089	0	0	0	8.52045e-07	0	0	0	0	0.719459	0.014218	0	0	0
CD8	0.448107	0	0	0	0	0.180304	0	1.01564	0.400206	0.341626	0.755657	0	0	0	8.52045e-07	0	0	0	0	1.18842	0.904298	0	0	0
CD9	0	0	0	0	0	1.09371	0	0.550818	0.456377	0.809	0.0220732	0	0	0	8.52045e-07	0	0	0	0	1.3232	0.014218	0.271217	0	0
CD10	0.448107	0	0	0	0	0.58386	0	0	0.95948	0	0.28893	0	0	0	8.52045e-07	0	0	0	0	1.1282	0.014218	0	0	0
CD11	0.448107	0	0	0.832284	0	1.28518	0	0.550818	1.31704	0.136114	0.0220732	0	0	0	8.52045e-07	0	0	0	0	0.912661	0.014218	0.271217	0	0
CD12	0	0	0	0	0	0.528053	0	0.550818	0.477819	1.14396	0.755657	0	0	0	8.52045e-07	0	0.427663	0.444683	0	2.04398	0.014218	0	0	0
CD13	0	0	0	0.832284	0	0.692312	0	0.550818	0.0338238	0.487174	1.65151	0	0	0	8.52045e-07	0	0	0	0	1.89696	0.014218	0.271217	0	0
CD14	0	0	0	0	0	1.44465	0	0.7032	0.400206	1.16274	1.08644	0	0	0	8.52045e-07	0	0.894814	0	0	0.798113	0.014218	0	0	0
CD15	0.448107	0	0	0	0	0.673152	0	0.606982	0.227736	0.487174	0.28893	0	0	0	8.52045e-07	0	0	0	0	1.35685	0.014218	0	0	0
CD16	0.448107	0	0	0	0.396995	0.767306	0	0.550818	0.206792	1.2631	0.199986	0	0	1.57721	8.52045e-07	0	0	0	0	1.10766	0.014218	0	0	0
CD17	0	0	0	0	0	0.672126	1.74936	0	0.288513	0.44199	0.0220732	0	0	0	8.52045e-07	0	0.272589	0.444683	0	0.940889	0.014218	0	0	0
CD18	0	0	0	0	0	0.917591	0	0	0.206792	0.432059	0.703455	0	0	0	8.52045e-07	0	0	0	0	1.0309	0.014218	0.271217	0	0
CD19	0	0.364775	0	0	0	0.58386	0	0.550818	0.400206	0.487174	0.804406	0	0	0	8.52045e-07	0	0	0	0	1.47124	0.014218	0.271217	0	0
CD20	0	0	0	0	0	1.13066	0	0.550818	0.95948	0.854183	0.626493	0	0	0	8.52045e-07	0	0	0	0	0.497779	0.014218	0	0	0
CD21	0	0	0	0	0	0.339421	0	0	0.400206	0.305876	0.0220732	0	0	0	8.52045e-07	0	0	0	0	0.949581	0.014218	0	0	0
CD22	0	0	0	0.44597	0	0.507867	0	2.16304	0.78701	0.487174	0.626493	0	0	0	8.52045e-07	0	0	0	0	0.812656	0.014218	0.271217	0	0
CD23	0.448107	0	0	0.44597	0	0	0	0.550818	0.400206	0.453225	0.0220732	0	0	0	0.788502	0	0	0	0	2.37796	0.014218	0	0	0
CD24	0	0	0	0	0	0	0	0.550818	0.400206	0.631068	0.804406	0	0	0	8.52045e-07	0	0	0	0	0.912661	0.014218	0	0	0
CD25	0.680162	0	0	0	0	0.339421	0	0	0.400206	0.453225	0.0220732	0	0	0	8.52045e-07	0	0	0	0.832513	1.2241	0.014218	0	0	0
CD26	0	0	0	0	0	1.48938	0	0	0.400206	0.250761	0.0220732	0	0	0	8.52045e-07	0	0	0	0	0.719459	0.014218	0.271217	0	1.41243
CD27	0	0	0	0	0	0.775683	0	0	0.456377	0.44199	0.199986	0	0	0	8.52045e-07	0	0	0	0	1.32101	0.014218	0	0	0
CD28	0	0	0	0	0	0.180304	0	0.550818	0.206792	0.408042	0.626493	0	0	0.862105	8.52045e-07	0	0	0	0	1.44301	0.014218	0	0	0
CD29	0	0	0	0	0	0.58386	0	0.193193	0.288513	0.631068	0.804406	0	0	0	8.52045e-07	0	0	0	0	1.2165	0.014218	0	0	0
CD30	0.680162	0	0	0	0	1.62704	0	0	0.0338238	0.676251	0.804406	0	0	0	8.52045e-07	0	0	0	0	1.67837	0.014218	0	0	0
CD31	1.08803	0	0	0	0	0.507867	0	0.606982	0.825754	2.44635	0.626493	0	0	0	8.52045e-07	0	0	0	0	2.30816	0.014218	0.271217	0	0
CD32	0.448107	0	0	0	0	0.672126	0	0.550818	0.456377	0.487174	0.199986	0.366381	0	0	8.52045e-07	0	0	0	0	1.2196	0.014218	0	0	0
CD33	0	0	0	0	0	0.528053	0	1.12982	0.206792	1.10572	0.0220732	0	0	0	8.52045e-07	0	0	0	0	0.451237	0.338743	0	0	0
CD34	0	0	0	0	0	0.692312	0	0.550818	0.206792	0.676251	0.703455	0	0	0	8.52045e-07	0	0	0	0	0.416117	0.014218	0	0	0
CD35	0	0	0	0	0	0.597159	0	0.550818	0.206792	0.181298	0.0220732	0	0	0	8.52045e-07	0	0.228959	0	0	0.777599	0.014218	0	0	0
CD36	0	0	0	0	0	1.62704	0	0	0.288513	1.10572	0.755657	0	0	0	8.52045e-07	0	0	0	0	1.4146	0.014218	0	0	0
CD37	0	0	0	0	0	1.17684	0	0.550818	0.400206	0.979222	1.08644	0	0	0	8.52045e-07	0	0	0	0	1.0548	0.014218	0	0	0
CD38	0	0	0	0	0	1.17684	0.704433	0.437002	0.206792	0.487174	1.30788	0	0	0	8.52045e-07	0	0	0	0	0.949581	0.338743	0.271217	0	0
CD39	0	0	1.03379	0	0	0.948262	0	0	0.206792	0	0.199986	0	0	0	8.52045e-07	0	0.272589	0	0	0.451237	0.014218	0.271217	0	0
CD40	0.448107	0	0	0	0	0.683637	0	0.550818	0.206792	0.686183	0.626493	0	0	0	8.52045e-07	0	0	0	0	1.0309	0.014218	0.271217	0	0
CD41	0	0	0	0	0	0	0	0.437002	0.400206	0.160328	0.199986	0	0	0	8.52045e-07	0	0.228959	0	0	0.451237	0.014218	0	0	0
CD42	0.448107	0	0	0	0	1.0411	0	0.807096	0.95948	0.731366	0.626493	0.366381	0	0	8.52045e-07	0	0.228959	0	0	1.20993	0.014218	0.497449	0	0
CD43	0	0	0	0	0.562044	0.692312	0	0.606982	0.650289	0.530703	0.199986	2.69565	0	0	8.52045e-07	0	0	0	0	0.692782	0.014218	0	0	0
CD44	0	0.364775	0	0	0	0.180304	0	0.807096	2.90411	0.181298	0.199986	0	0	0	8.52045e-07	0	0	0.444683	0	1.44301	0.014218	0	0	0
CD45	0	0	0	0	0	1.59852	0	0.550818	0.206792	0.380307	0.199986	0	0	0	8.52045e-07	0	0	0	0	1.50513	0.014218	0	0	0
CD46	0	0	0	0	0	0.692312	0	0.193193	0.206792	0.181298	0.0220732	0	0	0	8.52045e-07	0	0	0	0	0.912661	0.014218	0	0	0
CD47	0	0	0	0	0	2.20102	0	0	0.95948	0.487174	0.199986	0	0	0	8.52045e-07	0	0.228959	0	0	0.692782	0.014218	0	0	0
CD48	0	0	0	0	0	1.34212	0	0.7032	1.14929	1.04871	0.0220732	0	0	0	8.52045e-07	0	0.272589	0	0	0.451237	0.014218	0	0	0
CD49	0	0	0	0	0	0.58386	0	0.550818	0.400206	0.852916	2.30666	0	0	0	8.52045e-07	0	0.228959	0	0	0.912661	0.014218	0	0	0
CD50	0	0	0	0	0	0.180304	0	0.87354	0.400206	1.41383	0.0220732	0	0	0	8.52045e-07	0	0	0	0	0.912661	0.014218	0	0	0
CD51	0	0	0	0	0	0.263428	0	0.550818	0.400206	0	0.199986	0	0	0	8.52045e-07	0	0	0.444683	0	1.44301	0.014218	0.271217	0	0
CD52	0.448107	0	0	0	0	0.503333	0	0.87354	0.206792	0.540635	0.199986	0	0	0	8.52045e-07	0	0	0	0	1.44301	0.014218	0	0	0
CD53	0	0	0	0	0	0.180304	0	0.193193	0.95948	0.432059	0.0220732	1.53252	0	0.570823	8.52045e-07	0	0	0	0	1.2165	0.014218	0	0	0
CD54	0	0.364775	1.5742	0	0	0.683637	0	0.86326	0.63234	0.44199	0.199986	0	0	0	8.52045e-07	0	0	0	0	1.67046	0.014218	0	0	0
CD55	0.680162	0	0	0.44597	0	1.09371	0	1.01564	0.206792	0.160328	0.703455	0	0	0	8.52045e-07	0	0.228959	0	0	0.221115	0.014218	0	0	0
CD56	0	0	0	0	0	0	0	0.357625	0.400206	1.32934	0.199986	0	0	0	8.52045e-07	0	0	0	0	0.940889	0.014218	0	0	0
CD57	0	0	0	0	0	0.895646	0	0.357101	0.847787	0.136114	0.703455	0	0	0	8.52045e-07	0	0	0	0	0.692782	0.014218	0	0	0
CD58	0	0	0	0	0	0.948262	0	0.357101	0.206792	0.271927	0.28893	0	0	0	8.52045e-07	0	0.736535	0.444683	0	0.912661	0.014218	0	0	0
CD59	0	0	0.862305	0.832284	0	0.861784	0	0.550818	0.206792	1.21967	0.0220732	0	0	0	8.52045e-07	0	0	0	0	0.727901	0.014218	0	0	0
CD60	0	0	0	0	0	1.30537	0	0.193193	0.67206	0.487174	1.16619	0	0	0	8.52045e-07	0	0.272589	0	0	1.2196	0.014218	0	0	0
CD61	0.680162	0	0	0	0	0.507867	0	0.550818	0.206792	1.18572	0.199986	0	0	0	8.52045e-07	0	0	0	0	1.2241	0.014218	0	0	0
CD62	0	0	0	0.996202	0	0.692312	0	0	0.95948	0.160328	0.199986	0	0	0	8.52045e-07	0	0	0	0	1.10766	0.014218	0	0	0
CD63	0.448107	0	0	0	0	0.339421	0	0	0.78701	0.286511	0.626493	0.366381	0	0	8.52045e-07	0	0	0	0.832513	0.912661	0.014218	0.271217	0	0
CD64	0	0	0	0	0	0.58386	0	0	0.400206	0.676251	0.0220732	1.27931	0	0	8.52045e-07	0	0	1.09459	0	0.912661	0.014218	0	0	0
CD65	0	0	0	0	0	0.339421	0	0	0.206792	0.677352	0.804406	0	0	0	8.52045e-07	0	0	0	0	2.43792	0.014218	0	0	0
CD66	0	0	0	0	0	0.861784	0	0.550818	0.0338238	1.5988	0.586812	0	0	0	8.52045e-07	0	0.228959	0	0	0.692782	0.014218	0.271217	0	0
CD67	0	0	0	0	0	0.864975	0	0.759364	0.95948	0.160328	0.199986	0	0	0	8.52045e-07	0	0	0	0	1.2241	0.014218	0	0	0
CD68	0	0	0	0	0	0.339421	0	0.759364	0.206792	0.731366	0.199986	0	0	0	8.52045e-07	0	0	0	0	1.10766	0.014218	0	0	0
CD69	0	0.364775	0	0	0	0.372127	0	0.437002	0.206792	1.03421	1.01332	0	0	0	8.52045e-07	0	0.228959	0	0	2.99373	0.014218	0	0	0
CD70	0	0	0	0	0	0.528053	0	0.550818	0.400206	0.938045	1.16619	0	0	0	8.52045e-07	0	0	0	0	0.221115	0.014218	0	0	0
CD71	0	0	0	0	0	0.672126	0	0.759364	0.206792	0.801931	0.199986	0	0	0	8.52045e-07	0	0.228959	0	0	0.414318	0.014218	0	0	0
CD72	0	0.364775	0	0	0	0.748119	0	0.807096	0.400206	0.540635	0.199986	0	0	0	8.52045e-07	0	0.272589	0	0	0.451237	0.014218	0	0	0
CD73	0	0	0	0	0	0.44812	0	0	0.400206	0.914984	0.0220732	0.366381	0	0	8.52045e-07	0	0.228959	0	0	1.50931	0.014218	0.271217	0	0
CD74	0	0	0	0.44597	0	0.528053	0	0	0.206792	0.181298	0.199986	0	0	0	8.52045e-07	0	0	0	0	1.10766	0.014218	0	0	0
CD75	0	0	0	0.44597	0	0.607237	0	0.807096	0.400206	0.44199	0.405061	0	0	0	8.52045e-07	0	0	0	0	0.416117	0.014218	0	0	0
CD76	0	0	0	0	0	0.692312	0	0.550818	0.95948	0.487174	0.626493	0	0	0	8.52045e-07	0	0	0.444683	0	1.34549	0.014218	0	0	0

## Sheet: S2_UC_GENEPY
Sample ID	CCR5	CXCR4	CYTIP	EPAS1	IL6	JAG1	LEF1	MMP2	MMP9	NOTCH1	PIK3CG	POSTN	RHOA	ROCK1	SRC	STAT3	TCF7	TCF7L1	TCF7L2	TNC	VCAM1	VEGFA	VHL	WNT2
UC1	0	0	0	0	0	0.44812	0	0.437002	0.95948	0	0.804406	1.08954	0	0	8.52045e-07	0	0	0	0	0.416117	0.014218	0.271217	0	0
UC2	0	0	0	0	0	0.507867	0	0.550818	0.400206	1.06053	0.626493	0	0	0	8.52045e-07	0	0	0	0	0.914461	0.014218	0.271217	0	0
UC3	0	0	0	0	0	1.44465	0	0	0.400704	0.181298	0.199986	0	0	0	8.52045e-07	0	0	0	0	0.221115	0.014218	0	0	0
UC4	0.680162	0	0	0	0	0.180304	0	0.193193	0.400206	2.03783	0.0220732	0	0	0	8.52045e-07	0	0	0	0.674359	1.43964	0.014218	0	0	0
UC5	0.448107	0	0	0.781362	0	0.940968	0	1.01564	0.847787	0.341626	0.626493	0	0	0	8.52045e-07	0	0	0	0	1.51601	0.014218	0.271217	0	0
UC6	0	0	0	0.44597	0	0.283614	0	0.550818	0.206792	0.540635	0.0220732	0	0	0	8.52045e-07	0	0.228959	0.444683	0	0.221115	0.014218	0.271217	0.752149	0
UC7	0	0	0	0	0	2.05519	0	1.01564	0.400206	0.453225	0.0220732	0	0	0	8.52045e-07	0	0.228959	0	0	1.2241	0.014218	0	0	0
UC8	1.33363	0	0	0.44597	0	0.333731	0	0.550818	0.477819	1.72115	0.884555	0	0	0	8.52045e-07	0	0	0	0	0.221115	0.014218	0.271217	0	0
UC9	0	0	0	0	0	1.24758	0	0.606982	0.456377	0.341626	0.586812	0	0	0	8.52045e-07	0	0	0	0	1.2165	0.014218	0.271217	0	0
UC10	0.448107	0	0	0	0	0.58386	0	0.807096	0.206792	0.54704	0.881368	0	0	0	8.52045e-07	0	0.488522	0	0	0.949581	0.014218	0.271217	0	0
UC11	0	0	0	0	0	0	0	0.249357	0.847787	0.380307	0.4089	0	0	0	8.52045e-07	0	0.272589	0	0	1.63366	0.014218	0	0	0
UC12	0	0	0	0	0	1.11709	0	0.807096	1.13484	0.44199	0.804406	0	0	0	8.52045e-07	0	0.894814	0	0	1.3412	0.014218	0.271217	0	0
UC13	0.448107	0	0	0	0	0.244439	0	0	0.95948	0.854183	0.0220732	0	0	0	8.52045e-07	0	0.501548	1.09459	0	1.3412	0.014218	0	0	0
UC14	2.54315	0	0	0	0	0.58386	0	0.929705	0.206792	0	0.0220732	0	0	0	8.52045e-07	0	0	0	0	2.28482	0.014218	0.497449	0	0
UC15	0	0	0	0	0	0.58386	0	1.25639	0.456377	0.453225	0.4089	0.366381	0	0	8.52045e-07	0	0.427663	0	0	1.0215	0.014218	0.497449	0	0
UC16	0	0	0	0	0	0.339421	0	0.437002	0.400206	1.14053	0.703455	0	0	0	8.52045e-07	0	0	0	0	0.817136	0.014218	0	0	0
UC17	0	0	0	0	0.396995	0	0	1.12982	0.206792	0	0.804406	0	0	0	8.52045e-07	0	0.228959	0.444683	0	1.2165	0.014218	0	0	0
UC18	0.448107	0	0	0	0	0.528053	0	0	0.847787	0.408042	0.199986	0.366381	0	0	8.52045e-07	0	1.12377	0	0	1.1129	0.014218	0	0	0
UC19	0	0	0	0	0	0.339421	0	0	0.400206	0.983228	0.0220732	0	0	0	8.52045e-07	0	0.736535	0	0.674359	1.36806	0.014218	0	0	0
UC20	0	0	0	0	0	0	0	0.437002	0.227736	0.160328	0.199986	0	0	0	8.52045e-07	0	0.501548	0	0	1.13811	0.014218	0	0	0
UC21	0	0	0	0.44597	0	0.852083	0	0.550818	0.400206	0.271927	0.0220732	0	0	0	8.52045e-07	0	0.272589	0	0	1.3998	0.014218	0	0	0
UC22	0	0	0	0	0	0.339421	0	1.01564	0.95948	1.2435	0.199986	0	0	0	8.52045e-07	0	0	0	0	1.10766	0.014218	0.271217	0	0
UC23	0	0	0	0	0	0.775683	0	0	2.0546	0.305876	0.881368	0	0	0	8.52045e-07	0	0	0	0	0.940889	0.338743	0.271217	0	0
UC24	0	0.967885	0	0	0	1.3307	0	0.87354	0.847787	1.04728	0.199986	1.08954	0	0	8.52045e-07	0	0.228959	0	0	1.58636	0.014218	0	0	0
UC25	0	0	0	0	0	1.44465	0	0	0.206792	0.487174	0.199986	0	0	0	8.52045e-07	0	0	0	0	1.32101	0.014218	0	0	0
UC26	0.448107	0	0	0	0	0.872269	0	1.01564	0.206792	1.05319	0.4089	0	0	0	8.52045e-07	0	0.228959	0	0	0.912661	0.338743	0.271217	0	0
UC27	0	0	0	0	0	0.528053	0	0	0.847787	0.751702	0.804406	0.366381	0	0	8.52045e-07	0	0	0	0	0.497779	0.338743	0	0	0
UC28	0	0	0	0	0	0.514036	0	0.550818	1.14929	1.35893	0.703455	0	0	0	8.52045e-07	0	0	0	0	2.30921	0.014218	0	0	0
UC29	0	0	0	0	0	0.692312	0	0.630195	0.95948	0.105213	0.0220732	0	0	0	8.52045e-07	0	0	0	0	0.912661	0.014218	0	0	0
UC30	0	0	0	0	0	0.692312	0	0	0.400206	0.487174	0.0220732	0	0	0	8.52045e-07	0	0	0	0	0.914461	0.014218	0	0	0.674286
UC31	0	0	0	0	0	1.66796	0	1.01564	0.95948	0.487174	0.586812	0	0	0	8.52045e-07	0	0.553774	0	0	0.416117	0.014218	0.271217	0	0
UC32	0.448107	0	0	0.781362	0	0.940968	0	1.01564	0.847787	0.341626	0.626493	0	0	0	8.52045e-07	0	0	0	0	1.51601	0.014218	0.271217	0	0
UC33	0	0	0	0	0	0.339421	0	0.807096	0.456377	0.453225	0.0220732	0	0	0	8.52045e-07	0	0	0	0	1.43784	0.014218	0	0	0
UC34	0	0	0	0	0	0.55143	0	0	1.38503	0.487174	0.804406	0	0	0	8.52045e-07	0	0	0	0	0.416117	0.014218	0	0	0
UC35	0	0	0	0	0	1.23092	0	0	1.07917	0.487174	0.28893	0	0	0	8.52045e-07	0	0	0	0.674359	1.10766	0.014218	0	0	0
UC36	0	0.364775	0	0	0	0.58386	0	0.550818	0.400206	0.487174	0.804406	0	0	0	8.52045e-07	0	0	0	0	1.47124	0.014218	0.271217	0	0
